# Supplementary material for: Demographic Patterns of MS Patients Using BRISA: An MS-Specific App in Germany
Source: J Pers Med. 2022 Jul 1;12(7):1100. doi: 10.3390/jpm12071100 (PMC9325101; doi:10.3390/jpm12071100)
Supplement: Supplementary file 1 [file jpm-12-01100-s001.zip]

Archive with 1 entries (1 files):
- jpm-1778344-supplementary.pdf
